# Supplementary material for: Dynamics of a methanol-fed marine denitrifying biofilm: 1-Impact of environmental changes on the denitrification and the co-occurrence of Methylophaga nitratireducenticrescens and Hyphomicrobium nitrativorans
Source: PeerJ. 2019 Aug 13;7:e7497. doi: 10.7717/peerj.7497 (PMC6697038; doi:10.7717/peerj.7497)
Supplement: Supplemental Information 1 — Figure 1. Nitrate, nitrite and NOx concentrations in the Ref300N-23C biofilm cultures. Concentrations in the original biofilm (OB) and in the Ref300N-23°C biofilm cultures of Methylophaga nitratireducenticrescens (strains JAM1/GP59) and Hyphomicrobium nitrativorans strain NL23 by qPCR. Figure 2. Denitrification rates determined in the Ref 300N-23°C biofilm cultures exposed for short period to different conditions, and the calculation of the relative denitrification rates with statistical analysis. Figure 3. Concentrations in the different biofilm cultures of Methylophaga nitratireducenticrescens (strains JAM1/GP59, strain JAM1, strain GP59) and Hyphomicrobium nitrativorans strain NL23 by qPCR with statistical analysis. Table 3. Denitrification rates and the concentrations of protein measured in the different biofilm cultures, and the calculation of the relative specific denitrification rates with statistical analysis. [file peerj-07-7497-s001.xlsx]

## Sheet: Figure 1
Panel A
Time (h)	NOx mM			NO3- mM			NO2- mM
	Rep1	Rep2	Rep3	Rep1	Rep2	Rep3	Rep1	Rep2	Rep3
0	22.8	22.7	22.9	22.8	22.7	22.9	0	0	0
1	18.5	18.6	19.8	14	14.7	16.5	4.5	3.9	3.3
2	16.3	17.9	17.4	10	9.7	10.3	6.3	8.2	7
3	14.7	14.8	13.1	7.3	6.9	4.4	7.4	7.9	8.6
4	11.4	13	11.8	2.2	4.2	2	9.2	8.8	9.8
5	8.7	9.8	7	0.3	1.2	0.1	8.3	8.6	6.9
6	6.7	7.8	5.8	0.1	0.2	0	6.5	7.5	5.8
7	4	5.7	2.1	0	0	0	4	5.6	2.1
8	3	3.6	1.7	0	0	0	3	3.5	1.7
9	2	3.1	1.1	0	0	0	2	3	1.1
10	1.4	2.2	0.9	0	0	0	1.4	2.2	0.9
11	0.9	1.4	0.1	0	0	0	0.9	1.4	0.1
12	0.1	0.5	0	0	0	0	0.1	0.5	0
Panel C
JAM1/GP59	cp narG1/ng
	OB	Tr1s	Tr2s	Tr3s	Tr4s	Tr5s	Tr5B
	8580	20813.3	71533.3	40266.7	41866.7	47200	70666.7
	10720	25313.3	83577.8	95800	198783	373333	85450
	8380	92466.7	114467	388000		299707	93040
	5140			353333		191889	311622
	3080			154000			149800
	3540						372000
	12566.7						377333
	4991.33						257333
	3500						91133.3
	4580
	7060
	3980
	161.2
	3520
	8440
	3566.67
	4733.33
	4453.33
	2906.67
	8266.67
	9586.67
	9140
	1564.89
	1000.67
Average	5560.75	46197.8	89859.3	206280	120325	228032	200931
SD	3237.7	40133.2	22145.2	155842	110957	141723	128662
NL23	cp napA/ng
	OB	Tr1s	Tr2s	Tr3s	Tr4s	Tr5s	Tr5B
	167467	5020	109.4	21	2.38667	2.69333	22.1333
	154133	1830.22	215.444	13.4867	3.20833	10.4533	3.46833
	149400	25533.3	1620	256		142.8	0.0882533
	142867			879.333		21.2556	8.47289
	128733			1484.22			0.276667
	274000						20.0933
	206000						194.933
	76550						22.1933
	38731.9						19.44
	87000
	24200
	89533.3
	55533.3
	21133.3
	20020
	24733.3
	32266.7
	30400
	19280
	38088.9
	42133.3
Average	86771.6	10794.5	648.281	530.808	2.7975	44.3006	32.3444
SD	72159.2	12863.4	843.202	639.045	0.581006	66.106	61.6761

## Sheet: Figure 2
	Replicats	Denitrification rates		Average: reference	Relative	Average	SD
Conditions		per vial		biofilm culture	denitrification rate
		mg-N L-1 h-1	mM h-1					One-way ANOVA
NaNO₃ (mg-N/L)								Tukey's Multiple Comparison Test
300 (21. 4 mM)	1	25.809	1.84276	1.84543	0.998571	1.00002	0.00377296	300 (21. 4 mM) vs 600 (42.8 mM)	Yes	***
	2	25.957	1.85333		1.0043			300 (21. 4 mM) vs 900 (64.3 mM)	Yes	***
	3	25.773	1.84019		0.997178			300 (21. 4 mM) vs 1500 (107 mM)	Yes	***
600 (42.8 mM)	1	40.285	2.87635		1.55866	1.57589	0.0268845	600 (42.8 mM) vs 900 (64.3 mM)	No	ns
	2	40.375	2.88277		1.56214			600 (42.8 mM) vs 1500 (107 mM)	Yes	*
	3	41.531	2.96531		1.60687			900 (64.3 mM) vs 1500 (107 mM)	Yes	*
900 (64.3 mM)	1	42.045	3.00201		1.62675	1.56164	0.0569132
	2	39.322	2.80759		1.5214
	3	39.719	2.83594		1.53676
1500 (107 mM)	1	32.196	2.29879		1.24569	1.36328	0.102841
	2	36.385	2.59789		1.40776
	3	37.125	2.65072		1.4364
Methanol (%)
0%.	1	3.3001	0.235627		0.155161	0.147133	0.011506	0%. vs 0.05%.	Yes	***
	2	3.239	0.231265		0.152288			0%. vs 0.15%.	Yes	***
	3	2.849	0.203419		0.133951			0%. vs 0.5%.	Yes	***
0.05%.	1	14.359	1.02523		0.675117	0.724783	0.0665645	0.05%. vs 0.15%.	Yes	***
	2	14.863	1.06122		0.698814			0.05%. vs 0.5%.	Yes	***
	3	17.024	1.21551		0.800417			0.15%. vs 0.5%.	No	ns
0.15%.	1	21.579	1.54074	1.51856	1.01458	0.999973	0.0126749
	2	21.13	1.50868		0.993469
	3	21.096	1.50625		0.99187
0.5%.	1	22.809	1.62856		1.07241	1.05951	0.0481656
	2	21.401	1.52803		1.00621
	3	23.394	1.67033		1.09992
NaNO₃ (mg-N/L)
90 (6.4 mM)	1	11.23	0.801822		0.648881	0.661207	0.0170462	90 (6.4 mM) vs 300 (21.4 mM)	Yes	***
	2	11.32	0.808248		0.654081			90 (6.4 mM) vs 900 (64.3 mM)	Yes	***
	3	11.78	0.841092		0.68066			90 (6.4 mM) vs 3000 (214 mM)	Yes	***
300 (21.4 mM)	1	17.42	1.24379	1.2357	1.00655	0.999997	0.00941198	300 (21.4 mM) vs 900 (64.3 mM)	Yes	***
	2	17.38	1.24093		1.00423			300 (21.4 mM) vs 3000 (214 mM)	Yes	***
	3	17.12	1.22237		0.989211			900 (64.3 mM) vs 3000 (214 mM)	Yes	***
900 (64.3 mM)	1	30.72	2.19341		1.77503	1.74133	0.0302142
	2	29.98	2.14057		1.73227
	3	29.71	2.12129		1.71667
3000 (214 mM)	1	7.68	0.548352		0.443758	0.459552	0.0138715
	2	8.13	0.580482		0.46976
	3	8.05	0.57477		0.465137
Nitrite assays
400 NO2 (mg-N/L)	1		0.1465		0.087099
(28.6 mM)
200 NO2 (mg-N/L)	1		0.2553		0.151784
(14.3 mM)
200 NO3 (mg-N/L) + 200 NO2 (mg-N/L) (28.6 mM)	1		0.5142		0.305709
pH
4	1	30.02	2.14343		2.64653	2.74968	0.154147	4x vs 6x	No	ns
	2	33.2	2.37048		2.92688			4x vs 8x	Yes	***
	3	30.35	2.16699		2.67563			6x vs 8x	Yes	***
6	1	32.9	2.34906		2.90043	2.58541	0.281566
	2	26.75	1.90995		2.35825
	3	28.33	2.02276		2.49755
8	1	11.73	0.837522	0.809914	1.03411	1.00002	0.0487459
	2	11.59	0.827526		1.02176
	3	10.71	0.764694		0.944183
Temperature (⁰C)
5C	1	3.1	0.22134		0.273293	0.273881	0.00183518	5C vs 15C	Yes	***
	2	3.09	0.220626		0.272411			5C vs 23C	Yes	***
	3	3.13	0.223482		0.275938			5C vs 30C	Yes	***
15C	1	9.17	0.654738		0.808418	0.801953	0.00971084	5C vs 36C	Yes	***
	2	9.15	0.65331		0.806655			15C vs 23C	No	ns
	3	8.97	0.640458		0.790787			15C vs 30C	Yes	***
23C	1	11.73	0.837522	0.809914	1.03411	1.00002	0.0487459	15C vs 36C	Yes	***
	2	11.59	0.827526		1.02176			23C vs 30C	Yes	***
	3	10.71	0.764694		0.944183			23C vs 36C	Yes	***
30C	1	19.07	1.3616		1.68119	1.53309	0.156141	30C vs 36C	No	ns
	2	17.56	1.25378		1.54807
	3	15.54	1.10956		1.36999
36C	1	18.26	1.30376		1.60978	1.61978	0.0101415
	2	18.49	1.32019		1.63006
	3	18.37	1.31162		1.61948
NaCl (%)
0%NaCl	1	11.94	0.852516		1.05262	1.05203	0.0123528	0%NaCl vs 1%NaCl	No	ns
	2	11.79	0.841806		1.03939			0%NaCl vs 2.75%NaCl	No	ns
	3	12.07	0.861798		1.06408			0%NaCl vs 5%NaCl	No	ns
1%NaCl	1	12.66	0.903924		1.11609	1.1349	0.0536637	0%NaCl vs 8%NaCl	Yes	**
	2	13.56	0.968184		1.19544			1%NaCl vs 2.75%NaCl	Yes	*
	3	12.4	0.88536		1.09317			1%NaCl vs 5%NaCl	No	ns
2.75%NaCl	1	11.73	0.837522		1.03411	1.00002	0.0487459	1%NaCl vs 8%NaCl	No	ns
	2	11.59	0.827526		1.02176			2.75%NaCl vs 5%NaCl	No	ns
	3	10.71	0.764694		0.944183			2.75%NaCl vs 8%NaCl	Yes	***
5%NaCl	1	12.88	0.919632		1.13549	1.10287	0.0469235	5%NaCl vs 8%NaCl	Yes	*
	2	11.9	0.84966		1.04909
	3	12.75	0.91035		1.12403
8%NaCl	1	13.96	0.996744		1.2307	1.23981	0.0205305
	2	14.33	1.02316		1.26332
	3	13.9	0.99246		1.22541

## Sheet: Figure 3
Panels A and B
GP59 nirK	nirK cp/ng
Cultures	OB	Ref300N-23°C	900N-23°C	300N-30°C	900N-30°C	0%NaCl	0.5%NaCl	1.0%NaCl	5%NaCl	8%NaCl	2.75%-5%NaCl	IO	300N-23°C Oxic	200/200N-23C
	175.243	355241	449961	37853.7	121848	257.135	683.23	160644	Not done	Not done	Not done	8278.99	Not done	Not done
	168.494	482857	167205	273341	87120.3	212.389	593.305	162737				12994.8
	128.005	255205	295058	12006.5	232957	177.67	1703.64	95453.6				3596.95
		209392	252521	242122	398195	701.705	1539.06	240364
		237143	285061	116098	266131	710.029	794.144	129404
		314529	239325	293208	693416	829.45	1751.19	87553
		237836	360874		160694	378.638		766535
		290667	198467		141685	397.64		318596
		232595	182690		211791	463.754		300941
Average	157.247	290607	270129	162438	257093	458.712	1177.43	251359				8290.25
SD	25.5483	85562.6	90865.4	123327	188015	237.2	542.072	210536				4698.95
JAM1 tagH	tagH cp/ng
Cultures	OB	Ref300N-23°C	900N-23°C	300N-30°C	900N-30°C	0%NaCl	0.5%NaCl	1.0%NaCl	5%NaCl	8%NaCl	2.75%-5%NaCl	IO	Oxic	200/200N-23C
	2952.34	2142.34	1986.04	119.024	273.427	81.1905	266.193	293.035	Not done	Not done	Not done	3246.38	Not done	Not done
	2636.02	1168.57	617.184	540.223	152.147	55.6637	225.389	324.211				3589.62
	1895.82	774.569	4.00787	46.9593	463.576	40.4854	213.99	196.94				2272.31
		784.919	1358.93	439.421	234.493	50.9874	231.356	155.388
		513.333	755.681	153.691	179.597	29.4985	128.956	154.807
		797.702	1046.64	274.809	292.43	23.4628	308.253	97.6801
		565.238	1016.29		173.171	83.3883		299.387
		336.19	398.01		144.698	88.7021		172
		547.72	411.442		230.1	67.055		136.968
Average	2494.73	847.842	843.802	262.355	238.182	57.826	229.023	203.379				3036.1
SD	542.244	540.145	590.656	193.631	99.289	23.9093	59.8617	81.4918				683.365
GP59/JAM1	narG1 cp/ng
Cultures	OB	Ref300N-23°C	900N-23°C	300N-30°C	900N-30°C	0%NaCl	0.5%NaCl	1.0%NaCl	5%NaCl	8%NaCl	2.75%-5%NaCl	IO	Oxic	200/200N-23C
	8580	312000	255333	280667	223333	64666.7	64866.7	184267	172800	212000	332000	44900	116800	125933
	10720	298667	232000	249333	551333	72866.7	61800	136400	218000	167400	340000	105920	197000	57600
	8380	286000	245333	249333	206667	47533.3	57000	147400	204000	52000	330000	16640	199800	185933
	5140	210667	186933	197067	152933	59733.3	11560	139200
	3080	179333	180800	169600	308667	60666.7	11780	132600
	3540	186867	178000	195933	131200	25400	11880	145200
	12566.7	194533	138067	175667	82200	22600
	4991.33	194267	129400	191267	133200	24200
	3500		137000	187733	141800
	4580
	7060
	3980
	161.2
	3520
	8440
	3566.67
	4733.33
	4453.33
	2906.67
	8266.67
	9586.67
	9140
	1564.89
	1000.67
Average	5560.75	232792	186985	210733	214593	47208.3	36481.1	147511	198267	143800	334000	55820	171200	123156
SD	3237.7	55868.3	47996	38900.5	142562	20395.4	27218.5	18821.2	23139	82569.5	5291.5	45630.7	47132.6	64211.7
NL23 napA	napA cp/ng
Cultures	OB	Ref300N-23°C	900N-23°C	300N-30°C	900N-30°C	0%NaCl	0.5%NaCl	1.0%NaCl	5%NaCl	8%NaCl	2.75%-5%NaCl	IO	Oxic	200/200N-23C
	167467	21.4667	13.8	180.867	67.6667	35266.7	19066.7	3373.33	69.6	140.8	17.48	80200	105.4	167.867
	154133	21.18	17.7133	154.2	127.8	34200	19300	4660	71.8	81.4	27.8	106200	86.6	79.6
	149400	23.9333	21.2	167.067	56.7333	35800	16120	4946.67	89.4	26.2	82.8	22600	57.6
	142867	20	80.7333	107.4	157.667	41000	17906.7	14000
	128733	19.1	68.4	138.867	60.9333	42066.7	13646.7	3166.67
	274000	24.6667	120.667	147.933	166.067	23173.3	15120	1354
	206000	359.477	69.8216	40	63.9766	22605.3	37488.9	13140.6
	76550	457.143	37.1117	134.175	78.0818	14424.8	39774.6	8694.74
	38731.9	134.318	65.6504	29.9837	333.853	26504.9	191068	6140.92
	87000	361.293	72.0197	173.028	86.6295	33468.3	157773	30376.7
	24200	460	65.08		136.999	12035.4		23157.9
	89533.3	232.818	94.5824		247.89	20647.2		20871.9
	55533.3
	21133.3
	20020
	24733.3
	32266.7
	30400
	19280
	38088.9
	42133.3
Average	86771.6	177.95	60.5649	127.352	132.025	28432.7	52726.4	11157	76.9333	82.8	42.6933	69666.7	83.2	123.733
SD	72159.2	184.747	32.5067	53.0827	85.5379	9974.81	65249.2	9304.68	10.8523	57.3128	35.1146	42783.8	24.0807	62.414

## Sheet: Figure 3AB stat
	qPCR
	GP59 nirK				JAM1 tagH				JAM1/GP59 narG1				NL23 napA
	One-way ANOVA				One-way ANOVA				One-way ANOVA				One-way ANOVA
	One-way analysis of variance				One-way analysis of variance				One-way analysis of variance				One-way analysis of variance
	Tukey's Multiple Comparison Test				Tukey's Multiple Comparison Test				Tukey's Multiple Comparison Test				Tukey's Multiple Comparison Test
	Tukey's Multiple Comparison Test	Significant? P < 0.05?	Summary		Tukey's Multiple Comparison Test	Significant? P < 0.05?	Summary		Tukey's Multiple Comparison Test	Significant? P < 0.05?	Summary		Tukey's Multiple Comparison Test	Significant? P < 0.05?	Summary
	OB vs Ref300N-23C	Yes	***		OB vs Ref300N-23C	No	ns		OB vs Ref300N-23C	Yes	***		OB vs Ref300N-23C	Yes	***
	OB vs 900N-23C	Yes	***		OB vs 900N-23C	No	ns		OB vs 900N-23C	Yes	***		OB vs 900N-23C	Yes	***
	OB vs 300N-30C	Yes	***		OB vs 300N-30C	Yes	**		OB vs 300N-30C	Yes	***		OB vs 300N-30C	Yes	***
	OB vs 900N-30C	Yes	***		OB vs 900N-30C	Yes	**		OB vs 900N-30C	Yes	***		OB vs 900N-30C	Yes	***
	OB vs 0%NaCl	No	ns		OB vs 0%NaCl	Yes	***		OB vs 0%NaCl	Yes	***		OB vs 0%NaCl	No	ns
	OB vs 0.5%NaCl	Yes	**		OB vs 0.5%NaCl	Yes	**		OB vs 0.5%NaCl	Yes	***		OB vs 0.5%NaCl	Yes	*
	OB vs 1.0%NaCl	Yes	***		OB vs 1.0%NaCl	Yes	**		OB vs 1.0%NaCl	Yes	***		OB vs 1.0%NaCl	Yes	***
	OB vs IO	Yes	***		OB vs IO	No	ns		OB vs 5%NaCl	Yes	***		OB vs 5%NaCl	Yes	***
	Ref300N-23C vs 900N-23C	No	ns		Ref300N-23C vs 900N-23C	No	ns		OB vs 8%NaCl	Yes	***		OB vs 8%NaCl	Yes	***
	Ref300N-23C vs 300N-30C	No	ns		Ref300N-23C vs 300N-30C	No	ns		OB vs 2.75%-5%NaCl	Yes	***		OB vs 2.75%-5%NaCl	Yes	***
	Ref300N-23C vs 900N-30C	No	ns		Ref300N-23C vs 900N-30C	No	ns		OB vs IO	Yes	***		OB vs IO	No	ns
	Ref300N-23C vs 0%NaCl	Yes	***		Ref300N-23C vs 0%NaCl	Yes	***		OB vs Oxic	Yes	***		OB vs Oxic	Yes	***
	Ref300N-23C vs 0.5%NaCl	Yes	***		Ref300N-23C vs 0.5%NaCl	No	ns		OB vs 200/200N-23C	Yes	***		OB vs 200/200N-23C	Yes	***
	Ref300N-23C vs 1.0%NaCl	No	ns		Ref300N-23C vs 1.0%NaCl	Yes	*		Ref300N-23C vs 900N-23C	No	ns		Ref300N-23C vs 900N-23C	No	ns
	Ref300N-23C vs IO	Yes	***		Ref300N-23C vs IO	No	ns		Ref300N-23C vs 300N-30C	No	ns		Ref300N-23C vs 300N-30C	No	ns
	900N-23C vs 300N-30C	No	ns		900N-23C vs 300N-30C	No	ns		Ref300N-23C vs 900N-30C	No	ns		Ref300N-23C vs 900N-30C	No	ns
	900N-23C vs 900N-30C	No	ns		900N-23C vs 900N-30C	No	ns		Ref300N-23C vs 0%NaCl	Yes	***		Ref300N-23C vs 0%NaCl	Yes	***
	900N-23C vs 0%NaCl	Yes	***		900N-23C vs 0%NaCl	Yes	***		Ref300N-23C vs 0.5%NaCl	Yes	***		Ref300N-23C vs 0.5%NaCl	Yes	***
	900N-23C vs 0.5%NaCl	Yes	***		900N-23C vs 0.5%NaCl	No	ns		Ref300N-23C vs 1.0%NaCl	No	ns		Ref300N-23C vs 1.0%NaCl	Yes	***
	900N-23C vs 1.0%NaCl	No	ns		900N-23C vs 1.0%NaCl	No	ns		Ref300N-23C vs 5%NaCl	No	ns		Ref300N-23C vs 5%NaCl	No	ns
	900N-23C vs IO	Yes	***		900N-23C vs IO	Yes	*		Ref300N-23C vs 8%NaCl	No	ns		Ref300N-23C vs 8%NaCl	No	ns
	300N-30C vs 900N-30C	No	ns		300N-30C vs 900N-30C	No	ns		Ref300N-23C vs 2.75%-5%NaCl	No	ns		Ref300N-23C vs 2.75%-5%NaCl	No	ns
	300N-30C vs 0%NaCl	Yes	***		300N-30C vs 0%NaCl	No	ns		Ref300N-23C vs IO	Yes	*		Ref300N-23C vs IO	Yes	***
	300N-30C vs 0.5%NaCl	Yes	***		300N-30C vs 0.5%NaCl	No	ns		Ref300N-23C vs Oxic	No	ns		Ref300N-23C vs Oxic	No	ns
	300N-30C vs 1.0%NaCl	No	ns		300N-30C vs 1.0%NaCl	No	ns		Ref300N-23C vs 200/200N-23C	No	ns		Ref300N-23C vs 200/200N-23C	No	ns
	300N-30C vs IO	Yes	***		300N-30C vs IO	Yes	**		900N-23C vs 300N-30C	No	ns		900N-23C vs 300N-30C	No	ns
	900N-30C vs 0%NaCl	Yes	***		900N-30C vs 0%NaCl	Yes	*		900N-23C vs 900N-30C	No	ns		900N-23C vs 900N-30C	No	ns
	900N-30C vs 0.5%NaCl	Yes	***		900N-30C vs 0.5%NaCl	No	ns		900N-23C vs 0%NaCl	Yes	***		900N-23C vs 0%NaCl	Yes	***
	900N-30C vs 1.0%NaCl	No	ns		900N-30C vs 1.0%NaCl	No	ns		900N-23C vs 0.5%NaCl	Yes	***		900N-23C vs 0.5%NaCl	Yes	***
	900N-30C vs IO	Yes	***		900N-30C vs IO	Yes	***		900N-23C vs 1.0%NaCl	No	ns		900N-23C vs 1.0%NaCl	Yes	***
	0%NaCl vs 0.5%NaCl	No	ns		0%NaCl vs 0.5%NaCl	No	ns		900N-23C vs 5%NaCl	No	ns		900N-23C vs 5%NaCl	No	ns
	0%NaCl vs 1.0%NaCl	Yes	***		0%NaCl vs 1.0%NaCl	No	ns		900N-23C vs 8%NaCl	No	ns		900N-23C vs 8%NaCl	No	ns
	0%NaCl vs IO	Yes	***		0%NaCl vs IO	Yes	***		900N-23C vs 2.75%-5%NaCl	No	ns		900N-23C vs 2.75%-5%NaCl	No	ns
	0.5%NaCl vs 1.0%NaCl	Yes	***		0.5%NaCl vs 1.0%NaCl	No	ns		900N-23C vs IO	No	ns		900N-23C vs IO	Yes	***
	0.5%NaCl vs IO	Yes	**		0.5%NaCl vs IO	Yes	**		900N-23C vs Oxic	No	ns		900N-23C vs Oxic	No	ns
	1.0%NaCl vs IO	Yes	***		1.0%NaCl vs IO	Yes	***		900N-23C vs 200/200N-23C	No	ns		900N-23C vs 200/200N-23C	No	ns
									300N-30C vs 900N-30C	No	ns		300N-30C vs 900N-30C	No	ns
									300N-30C vs 0%NaCl	Yes	***		300N-30C vs 0%NaCl	Yes	***
									300N-30C vs 0.5%NaCl	Yes	***		300N-30C vs 0.5%NaCl	Yes	***
									300N-30C vs 1.0%NaCl	No	ns		300N-30C vs 1.0%NaCl	Yes	***
									300N-30C vs 5%NaCl	No	ns		300N-30C vs 5%NaCl	No	ns
									300N-30C vs 8%NaCl	No	ns		300N-30C vs 8%NaCl	No	ns
									300N-30C vs 2.75%-5%NaCl	No	ns		300N-30C vs 2.75%-5%NaCl	No	ns
									300N-30C vs IO	Yes	*		300N-30C vs IO	Yes	***
									300N-30C vs Oxic	No	ns		300N-30C vs Oxic	No	ns
									300N-30C vs 200/200N-23C	No	ns		300N-30C vs 200/200N-23C	No	ns
									900N-30C vs 0%NaCl	Yes	***		900N-30C vs 0%NaCl	Yes	***
									900N-30C vs 0.5%NaCl	Yes	***		900N-30C vs 0.5%NaCl	Yes	***
									900N-30C vs 1.0%NaCl	No	ns		900N-30C vs 1.0%NaCl	Yes	***
									900N-30C vs 5%NaCl	No	ns		900N-30C vs 5%NaCl	No	ns
									900N-30C vs 8%NaCl	No	ns		900N-30C vs 8%NaCl	No	ns
									900N-30C vs 2.75%-5%NaCl	No	ns		900N-30C vs 2.75%-5%NaCl	No	ns
									900N-30C vs IO	No	ns		900N-30C vs IO	Yes	***
									900N-30C vs Oxic	No	ns		900N-30C vs Oxic	No	ns
									900N-30C vs 200/200N-23C	No	ns		900N-30C vs 200/200N-23C	No	ns
									0%NaCl vs 0.5%NaCl	No	ns		0%NaCl vs 0.5%NaCl	No	ns
									0%NaCl vs 1.0%NaCl	Yes	*		0%NaCl vs 1.0%NaCl	Yes	***
									0%NaCl vs 5%NaCl	Yes	*		0%NaCl vs 5%NaCl	Yes	***
									0%NaCl vs 8%NaCl	No	ns		0%NaCl vs 8%NaCl	Yes	***
									0%NaCl vs 2.75%-5%NaCl	Yes	***		0%NaCl vs 2.75%-5%NaCl	Yes	***
									0%NaCl vs IO	No	ns		0%NaCl vs IO	No	ns
									0%NaCl vs Oxic	No	ns		0%NaCl vs Oxic	Yes	***
									0%NaCl vs 200/200N-23C	No	ns		0%NaCl vs 200/200N-23C	Yes	***
									0.5%NaCl vs 1.0%NaCl	Yes	**		0.5%NaCl vs 1.0%NaCl	No	ns
									0.5%NaCl vs 5%NaCl	Yes	**		0.5%NaCl vs 5%NaCl	Yes	***
									0.5%NaCl vs 8%NaCl	No	ns		0.5%NaCl vs 8%NaCl	Yes	***
									0.5%NaCl vs 2.75%-5%NaCl	Yes	***		0.5%NaCl vs 2.75%-5%NaCl	Yes	***
									0.5%NaCl vs IO	No	ns		0.5%NaCl vs IO	No	ns
									0.5%NaCl vs Oxic	Yes	**		0.5%NaCl vs Oxic	Yes	***
									0.5%NaCl vs 200/200N-23C	No	ns		0.5%NaCl vs 200/200N-23C	Yes	***
									1.0%NaCl vs 5%NaCl	No	ns		1.0%NaCl vs 5%NaCl	Yes	***
									1.0%NaCl vs 8%NaCl	No	ns		1.0%NaCl vs 8%NaCl	Yes	***
									1.0%NaCl vs 2.75%-5%NaCl	No	ns		1.0%NaCl vs 2.75%-5%NaCl	Yes	***
									1.0%NaCl vs IO	No	ns		1.0%NaCl vs IO	Yes	***
									1.0%NaCl vs Oxic	No	ns		1.0%NaCl vs Oxic	Yes	***
									1.0%NaCl vs 200/200N-23C	No	ns		1.0%NaCl vs 200/200N-23C	Yes	***
									5%NaCl vs 8%NaCl	No	ns		5%NaCl vs 8%NaCl	No	ns
									5%NaCl vs 2.75%-5%NaCl	No	ns		5%NaCl vs 2.75%-5%NaCl	No	ns
									5%NaCl vs IO	No	ns		5%NaCl vs IO	Yes	***
									5%NaCl vs Oxic	No	ns		5%NaCl vs Oxic	No	ns
									5%NaCl vs 200/200N-23C	No	ns		5%NaCl vs 200/200N-23C	No	ns
									8%NaCl vs 2.75%-5%NaCl	No	ns		8%NaCl vs 2.75%-5%NaCl	No	ns
									8%NaCl vs IO	No	ns		8%NaCl vs IO	Yes	***
									8%NaCl vs Oxic	No	ns		8%NaCl vs Oxic	No	ns
									8%NaCl vs 200/200N-23C	No	ns		8%NaCl vs 200/200N-23C	No	ns
									2.75%-5%NaCl vs IO	Yes	*		2.75%-5%NaCl vs IO	Yes	***
									2.75%-5%NaCl vs Oxic	No	ns		2.75%-5%NaCl vs Oxic	No	ns
									2.75%-5%NaCl vs 200/200N-23C	No	ns		2.75%-5%NaCl vs 200/200N-23C	No	ns
									IO vs Oxic	No	ns		IO vs Oxic	Yes	***
									IO vs 200/200N-23C	No	ns		IO vs 200/200N-23C	Yes	***
									Oxic vs 200/200N-23C	No	ns		Oxic vs 200/200N-23C	No	ns

## Sheet: Table 3
Table 3
														Two-way ANOVA with repetition
	Replicats	Denitrification	Protein	Specific denitrification	Average: reference	Relative Specific	Average	SD	One-way ANOVA					Ref300N-23C; 300N-23V, 900N-23C, 900-30C
Conditions		rate	mg per vial	rate	biofilm culture	denitrification rate			One-way analysis of variance
		mM h-1		mM h-1	mM h-1				Tukey's Multiple Comparison Test					Group	300N	900N
				mg protein-1	mg protein-1									23°C	1.13872	1.31574
														23°C	0.933129	1.09011
										Significant? P < 0.05?	Summary			23°C	0.928727	1.20179
Ref300N-23°C	1	1.41586	23.46	0.0603522	0.0530102	1.13872	1.00019	0.119989	Ref300N-23C vs 300N-30C	Yes	**			30°C	1.75273	1.58645
	2	1.51582	30.65	0.0494559		0.933129			Ref300N-23C vs 900N-23C	No	ns			30°C	1.75992	2.07096
	3	1.48012	30.07	0.0492225		0.928727			Ref300N-23C vs 900N-30C	Yes	**			30°C	1.84309	1.88674
300N-30°C	1	1.94708	20.96	0.0928949		1.75273	1.78525	0.0502238	Ref300N-23C vs 0%NaCl	Yes	*
	2	1.97278	21.15	0.0932757		1.75992			Ref300N-23C vs 05%NaCl	No	ns
	3	1.89995	19.45	0.097684		1.84309			Ref300N-23C vs 1.0%NaCl	No	ns
900N-23°C	1	1.97278	28.29	0.0697343		1.31574	1.20255	0.112816	Ref300N-23C vs Ref300N-23C	No	ns
	2	1.96207	33.96	0.057776		1.09011			Ref300N-23C vs 300N-23C oxic	Yes	**				300N	900N	Total
	3	1.90638	29.93	0.0636946		1.20179			Ref300N-23C vs 2.75%-5%NaCl	No	ns			23C
900N-30°C	1	2.32907	27.7	0.0840819		1.58645	1.84805	0.24456	Ref300N-23C vs 5%NaCl	Yes	***			Number of sample	3	3	6
	2	2.47401	22.54	0.109761		2.07096			Ref300N-23C vs 8%NaCl	Yes	**			Sum	3.00058	3.60764	6.60822
	3	2.31693	23.17	0.099997		1.88674			Ref300N-23C vs Ref300N-23C	No	ns			Average	1.00019	1.20255	1.10137
0%NaCl	1	1.29163	14.18	0.0910879		1.71864	1.71942	0.151208	Ref300N-23C vs I.O.	No	ns			Variance	0.0143973	0.0127274	0.023134
	2	1.2802	12.91	0.0991636		1.87101			300N-30C vs 900N-23C	No	ns
	3	1.26449	15.21	0.0831357		1.5686			300N-30C vs 900N-30C	No	ns			30C
0,5%NaCl	1	1.58651	20.58	0.0770898		1.45452	1.34433	0.15809	300N-30C vs 0%NaCl	No	ns			Number of sample	3	3	6
	2	1.55795	20.77	0.0750095		1.41527			300N-30C vs 05%NaCl	No	ns			Sum	5.35575	5.54415	10.8999
	3	1.55295	25.19	0.0616495		1.1632			300N-30C vs 1.0%NaCl	Yes	***			Average	1.78525	1.84805	1.81665
1.0%NaCl	1	0.641886	18.55	0.034603		0.652887	0.673824	0.0201971	300N-30C vs Ref300N-23C	Yes	**			Variance	0.00252243	0.0598098	0.026116
	2	0.669018	18.21	0.036739		0.69319			300N-30C vs 300N-23C oxic	Yes	***
	3	0.666162	18.61	0.0357959		0.675395			300N-30C vs 2.75%-5%NaCl	Yes	**			Total
200-200N	1	0.6008	nd						300N-30C vs 5%NaCl	Yes	***			Number of sample	6	6
	2	0.5825	nd						300N-30C vs 8%NaCl	No	ns			Sum	8.35633	9.15178
	3	0.6078	nd						300N-30C vs Ref300N-23C	Yes	**			Average	1.39272	1.5253
									300N-30C vs I.O.	Yes	**			Variance	0.191662	0.154017
2									900N-23C vs 900N-30C	No	ns
Ref300N-23C	1	1.41515	29.07	0.0486807	0.045828	1.0629	1.00061	0.0585517	900N-23C vs 0%NaCl	No	ns
	2	1.43014	31.47	0.0454446		0.99224			900N-23C vs 05%NaCl	No	ns			ANALYSE DE VARIANCE
	3	1.40872	32.49	0.0433586		0.946695			900N-23C vs 1.0%NaCl	No	ns			Source des variations	Sum of squares	Degre of freedom	Sum of squares	F	P	Critical value for F
300N-23C oxic	1	0.103337	20.95	0.00493256		0.107698	0.197375	0.0993481	900N-23C vs Ref300N-23C	No	ns		Temp	Sample	1.53488	1	1.53488	68.6308	3.39312e-05	5.31766
	2	0.262181	18.82	0.013931		0.30417			900N-23C vs 300N-23C oxic	Yes	***		NO3 conc	Columns	0.0527295	1	0.0527295	2.35776	0.163211	5.31766
	3	0.161978	19.62	0.00825576		0.180257			900N-23C vs 2.75%-5%NaCl	No	ns			Interaction	0.0146067	1	0.0146067	0.653127	0.442364	5.31766
2.75%-5%NaCl	1	2.49043	59.49	0.041863		0.91404	0.861126	0.0707482	900N-23C vs 5%NaCl	Yes	***			Within the group	0.178914	8	0.0223643
	2	2.52685	62.09	0.0406965		0.88857			900N-23C vs 8%NaCl	No	ns
	3	2.37476	66.41	0.0357591		0.780767			900N-23C vs Ref300N-23C	No	ns			Total	1.78113	11
5%NaCl	1	0.059976	0.3	0.19992		4.36507	3.62538	0.702158	900N-23C vs I.O.	No	ns
	2	0.070686	0.52	0.135935		2.968			900N-30C vs 0%NaCl	No	ns
	3	0.05355	0.33	0.162273		3.54307			900N-30C vs 05%NaCl	No	ns
8%NaCl	1	0.063546	0.81	0.0784519		1.71292	1.84447	0.154345	900N-30C vs 1.0%NaCl	Yes	***
	2	0.08211	0.89	0.0922584		2.01438			900N-30C vs Ref300N-23C	Yes	**
	3	0.06783	0.82	0.0827195		1.8061			900N-30C vs 300N-23C oxic	Yes	***
									900N-30C vs 2.75%-5%NaCl	Yes	***
3									900N-30C vs 5%NaCl	Yes	***
Ref300N-23C	1	1.9942	29.14	0.0684352	0.0684383	1.00051	1.00056	0.00773614	900N-30C vs 8%NaCl	No	ns
	2	1.86211	27.42	0.0679107		0.992847			900N-30C vs Ref300N-23C	Yes	**
	3	1.80285	26.14	0.068969		1.00832			900N-30C vs I.O.	Yes	**
I.O.	1	0.728994	12.28	0.0593643		0.8679	0.966283	0.0914536	0%NaCl vs 05%NaCl	No	ns
	2	0.773976	11.52	0.0671854		0.982243			0%NaCl vs 1.0%NaCl	Yes	***
	3	0.772548	10.77	0.0717315		1.04871			0%NaCl vs Ref300N-23C	Yes	*
									0%NaCl vs 300N-23C oxic	Yes	***
									0%NaCl vs 2.75%-5%NaCl	Yes	**
									0%NaCl vs 5%NaCl	Yes	***
									0%NaCl vs 8%NaCl	No	ns
									0%NaCl vs Ref300N-23C	Yes	*
									0%NaCl vs I.O.	Yes	*
									05%NaCl vs 1.0%NaCl	Yes	*
									05%NaCl vs Ref300N-23C	No	ns
									05%NaCl vs 300N-23C oxic	Yes	***
									05%NaCl vs 2.75%-5%NaCl	No	ns
									05%NaCl vs 5%NaCl	Yes	***
									05%NaCl vs 8%NaCl	No	ns
									05%NaCl vs Ref300N-23C	No	ns
									05%NaCl vs I.O.	No	ns
									1.0%NaCl vs Ref300N-23C	No	ns
									1.0%NaCl vs 300N-23C oxic	No	ns
									1.0%NaCl vs 2.75%-5%NaCl	No	ns
									1.0%NaCl vs 5%NaCl	Yes	***
									1.0%NaCl vs 8%NaCl	Yes	***
									1.0%NaCl vs Ref300N-23C	No	ns
									1.0%NaCl vs I.O.	No	ns
									Ref300N-23C vs 300N-23C oxic	Yes	**
									Ref300N-23C vs 2.75%-5%NaCl	No	ns
									Ref300N-23C vs 5%NaCl	Yes	***
									Ref300N-23C vs 8%NaCl	Yes	**
									Ref300N-23C vs Ref300N-23C	No	ns
									Ref300N-23C vs I.O.	No	ns
									300N-23C oxic vs 2.75%-5%NaCl	Yes	*
									300N-23C oxic vs 5%NaCl	Yes	***
									300N-23C oxic vs 8%NaCl	Yes	***
									300N-23C oxic vs Ref300N-23C	Yes	**
									300N-23C oxic vs I.O.	Yes	*
									2.75%-5%NaCl vs 5%NaCl	Yes	***
									2.75%-5%NaCl vs 8%NaCl	Yes	***
									2.75%-5%NaCl vs Ref300N-23C	No	ns
									2.75%-5%NaCl vs I.O.	No	ns
									5%NaCl vs 8%NaCl	Yes	***
									5%NaCl vs Ref300N-23C	Yes	***
									5%NaCl vs I.O.	Yes	***
									8%NaCl vs Ref300N-23C	Yes	**
									8%NaCl vs I.O.	Yes	**
									Ref300N-23C vs I.O.	No	ns
